# Supplementary material for: The Occurrence of Seedlessness in Higher Plants; Insights on Roles and Mechanisms of Parthenocarpy
Source: Front Plant Sci. 2019 Jan 18;9:1997. doi: 10.3389/fpls.2018.01997 (PMC6345683; doi:10.3389/fpls.2018.01997)
Supplement: Supplementary file 1 [file Table_1.XLSX]

## Sheet: Table S1
Supplementary Material
The occurrence of seedlessness in higher plants; insights on roles and mechanisms of parthenocarpy
Maurizio E. Picarella, Andrea Mazzucato*
* Correspondence: Andrea Mazzucato: mazz@unitus.it
Table S1. Inventory of species where parthenocarpy has been reported with their life form, sex distribution, fruit type, seed category (Mo, monospermic; Pl, plurispermic), status (W, wild; NFC non-fruit crop, FC, fruit crop) and ploidy level (D, diploid; P, polyploid or with evidence of hybridity).
Number	Family	Species	Phylogenetic group	Life form	Sex distribution	Fruit type	Seed category	Status	Ploidy level	Reference
1	Aceraceae	Acer griseum (Franch.) Pax 1902	Rosidae	tree	dioecious	samara	Mo	NFC	D	Gansu et al., 2008
2	Aceraceae	Acer negundo L.	Rosidae	tree	dioecious	samara	Mo	NFC	D	cited by Gustafson, 1939
3	Aceraceae	Acer saccharum Marshall	Rosidae	tree	dioecious	samara	Mo	FC	D	cited by Gustafson, 1939
4	Actinidiaceae	Actinidia arguta (Siebold & Zucc.) Planch. ex Miq. cv. issai	Magnoliidae	tree	dioecious	berry	Pl	FC	P	Mizugami et al., 2007
5	Agavaceae	Cordyline australis (G. Forst.) Endl.	Monocot	perennial herb	hermaphrodite	berry	Pl	FC	D	Beever et al., 1995
6	Anacardiaceae	Mangifera indica L.	Rosidae	tree	hermaphrodite	drupe	Mo	FC	P	Jing-Hao et al., 2010
7	Anacardiaceae	Spondias mombin L.	Rosidae	tree	submonoecious	drupe	Mo	W	D	cited by Gustafson, 1939
8	Anarcadiaceae	Pistacia atlantica Desf.	Rosidae	tree	dioecious	drupe	Mo	W	D	Grundwag, 1975
9	Anarcadiaceae	Pistacia chinensis Bunge	Rosidae	tree	dioecious	drupe	Mo	W	D	Grundwag, 1975
10	Anarcadiaceae	Pistacia khinjuk Stocks	Rosidae	tree	dioecious	drupe	Mo	W	D	Grundwag, 1975
11	Anarcadiaceae	Pistacia lentiscus L.	Rosidae	tree	dioecious	drupe	Mo	W	D	Verdù et al., 1998
12	Anarcadiaceae	Pistacia terebinthus L.	Rosidae	tree	subdioecious	drupe	Mo	W	D	Traveset, 1993
13	Anarcadiaceae	Pistacia vera L.	Rosidae	tree	subdioecious	drupe	Mo	FC	D	Polito, 1999
14	Annonaceae	Annona squamosa L.	Magnoliidae	tree	hermaphrodite	berry	Pl	FC	D	Lora et al., 2011
15	Apiaceae	Pastinaca sativa L.	Rosidae	biennial herb	hermaphrodite	achene	Mo	FC	D	Zangerl et al., 1991
16	Arecaceae	Elaeis oleifera (Kunth, Cortés)	Monocot	tree	monoecious	drupe	Mo	FC	D	Barcelos et al., 2015
17	Aristolochiaceae	Aristolochia macrophylla Lam.	Magnoliidae	perennial herb	hermaphrodite	capsule	Pl	NFC	D	cited by Gustafson, 1939
18	Balsaminaceae	Impatiens holstii Engl. & Warb.	Rosidae	perennial herb	hermaphrodite	capsule	Pl	NFC	D	cited by Gustafson, 1939
19	Balsaminaceae	Impatiens oliveri C. H. Wright ex W. Watson	Rosidae	perennial herb	hermaphrodite	capsule	Pl	NFC	D	cited by Gustafson, 1939
20	Balsaminaceae	Impatiens walleriana Hook. f.	Rosidae	perennial herb	hermaphrodite	capsule	Pl	NFC	D	cited by Gustafson, 1939
21	Berberidaceae	Berberis vulgaris L. var. asperma	Basal Eudicot	shrub	hermaphrodite	berry	Pl	FC	D	Ebadi et al., 2010
22	Betulaceae	Betula pendula Roth.	Rosidae	tree	monoecious	achene	Mo	NFC	P	Brown et al., 1982
23	Betulaceae	Corylus avellana L.	Rosidae	tree	monoecious	achene	Mo	FC	D	Lagerstedt, 1977
24	Brassicaceae	Aethionema grandiflorum Boiss. & Hohen.	Basal Eudicot	perennial herb	hermaphrodite	silique	Pl	NFC	D	cited by Gustafson, 1939
25	Brassicaceae	Lobularia maritima (L.) Desv.	Basal Eudicot	annual herb	hermaphrodite	silique	Mo	W	D	cited by Gustafson, 1939
26	Bromeliaceae	Aechmea lindenii (E. Morren) Baker	Monocot	perennial herb	hermaphrodite	berry	Pl	NFC	P	Lenzi et al., 2006
27	Bromeliaceae	Ananas comosus L.	Monocot	tree	hermaphrodite	berry	Pl	FC	P	cited by Gustafson, 1939
28	Burseraceae	Bursera spp.	Rosidae	tree	dioecious	drupe	Mo	W	P	Ramos-Ordonez et al., 2008
29	Cactaceae	Mammillaria wildii A. Dietr.	Basal Eudicot	perennial herb	hermaphrodite	berry	Pl	NFC	D	cited by Gustafson, 1939
30	Cactaceae	Opuntia ficus-indica (L.) Mill.	Basal Eudicot	shrub	hermaphrodite	berry	Pl	FC	P	Weiss et al., 1993
31	Caricaceae	Carica papaya L.	Basal Eudicot	tree	hermaphrodite (in cultivation)	berry	Pl	FC	D	cited by Gustafson, 1939
32	Chenopodiaceae	Beta vulgaris L. var. saccharum	Magnoliidae	annual herb	hermaphrodite	achene	Pl	NFC	P	Yudanova et al., 2011
33	Chloranthaceae	Hedyosmum bonplandianum Kunth	Austrobaielyales	shrub	dioecious	drupe	Mo	W	D	cited by Gustafson, 1939
34	Cucurbitaceae	Citrullus vulgaris Schrad. ex Eckl. & Zeyh.	Basal Eudicot	annual herb	monoecious	berry	Pl	FC	P	cited by Gustafson, 1939
35	Cucurbitaceae	Cucumis melo L.	Basal Eudicot	annual herb	monoecious	berry	Pl	FC	P	Nerson, 2002
36	Cucurbitaceae	Cucumis sativus L.	Basal Eudicot	annual herb	monoecious	berry	Pl	FC	P	cited by Gustafson, 1939
37	Cucurbitaceae	Cucurbita pepo L.	Basal Eudicot	annual herb	monoecious	berry	Pl	FC	D	cited by Gustafson, 1939
38	Dioscoreaceae	Dioscorea alata L.	Monocot	perennial herb	monoecious	capsule	Pl	FC	P	Abraham et al., 1990
39	Ebenaceae	Diospyros kaki Thunb.	Basal Eudicot	tree	dioecious	berry	Pl	FC	P	cited by Gustafson, 1939
40	Ebenaceae	Diospyros lotus L.	Basal Eudicot	tree	dioecious	berry	Pl	FC	P	cited by Gustafson, 1939
41	Ebenaceae	Diospyros virginiana L.	Basal Eudicot	tree	dioecious	berry	Pl	FC	P	cited by Gustafson, 1939
42	Ericaceae	Vaccinium corymbosum L.	Asteridae	shrub	hermaphrodite	achene	Pl	FC	P	Ehlenfeldt et al., 2007
43	Ericaceae	Vaccinium virgatum Aiton	Asteridae	shrub	hermaphrodite	achene	Pl	FC	P	Cano-Medrano et al., 1997
44	Euphorbiaceae	Euphorbia dulcis L. var. purpurata	Rosidae	perennial herb	monoecious	capsule	Pl	NFC	P	cited by Gustafson, 1939
45	Fabaceae	Pisum sativum L.	Rosidae	annual herb	hermaphrodite	legume	Pl	FC	D	cited by Gustafson, 1939
46	Graminaceae	Oryza sativa L.	Monocot	annual herb	hermaphrodite	cariopsis	Mo	FC	D	cited by Gustafson, 1939
47	Graminaceae	Zea mays L.	Monocot	annual herb	monoecious	cariopsis	Mo	FC	P	cited by Gustafson, 1939
48	Guttiferae	Garcinia mangostana L.	Basal Eudicot	tree	subdioecious	berry	Pl	FC	P	cited by Gustafson, 1939
49	Hydrocharitaceae	Stratiotes aloides L.	Monocot	perennial herb	hermaphrodite	capsule	Pl	W	P	cited by Gustafson, 1939
50	Iridaceae	Crocus sativus L.	Monocot	perennial herb	hermaphrodite	capsule	Pl	FC	P	Ahmad et al., 2014
51	Lauraceae	Persea gratissima C. F. Gaertn.	Magnoliidae	tree	hermaphrodite	drupe	Mo	FC	D	cited by Gustafson, 1939
52	Meliaceae	Lansium domesticum Correa	Rosidae	tree	hermaphrodite	berry	Pl	FC	D	Bernardo et al., 1961
53	Moraceae	Artocarpus altilis (Parkinson) Fosberg	Rosidae	tree	monoecious	achene	Pl	FC	P	cited by Gustafson, 1939
54	Moraceae	Ficus carica L.	Rosidae	tree	monoecious	achene	Pl	FC	P	cited by Gustafson, 1939
55	Moraceae	Morus alba L.	Rosidae	tree	subdioecious	achene	Pl	FC	P	cited by Gustafson, 1939
56	Moraceae	Morus nigra L.	Rosidae	tree	subdioecious	achene	Pl	FC	P	Griggs etal., 1973
57	Musaceae	Musa x sapientum L.	Monocot	tree	monoecious	berry	Pl	FC	P	cited by Gustafson, 1939
58	Myrtaceae	Eugenia aquea Burm. F.	Rosidae	shrub	hermaphrodite	berry	Mo	W	P	cited by Gustafson, 1939
59	Myrtaceae	Eugenia javanica Lam.	Rosidae	tree	hermaphrodite	berry	Mo	FC	P	cited by Gustafson, 1939
60	Myrtaceae	Eugenia malaccensis L.	Rosidae	tree	hermaphrodite	berry	Mo	FC	D	cited by Gustafson, 1939
61	Oleaceae	Olea europaea L.	Asteridae	tree	hermaphrodite	drupe	Mo	FC	D	cited by Gustafson, 1939
62	Oleaceae	Phillyrea media L.	Asteridae	tree	hermaphrodite	drupe	Mo	W	D	cited by Gustafson, 1939
63	Onagraceae	Fuchsia spp.	Rosidae	shrub	hermaphrodite	berry	Pl	NFC	D	cited by Gustafson, 1939
64	Palmae	Phoenix dactylifera L.	Monocot	tree	monoecious	drupe	Mo	FC	P	cited by Gustafson, 1939
65	Papaveraceae	Papaver rhoeas L.	Magnoliidae	annual herb	hermaphrodite	capsule	Pl	W	D	cited by Gustafson, 1939
66	Piperaceae	Piper methysticum (L.) G.Forst.	Magnoliidae	shrub	dioecious	drupe	Mo	NFC	P	Prakash et al., 1994
67	Rhamnaceae	Zizyphus jujuba Mill.	Rosidae	tree	hermaphrodite	drupe	Mo	FC	D	Tian et al., 1987
68	Rosaceae	Malus x domestica Borkh.	Rosidae	tree	hermaphrodite	false fruit (pome)	Pl	FC	P	cited by Gustafson, 1939
69	Rosaceae	Mespilus germanica L.	Rosidae	tree	hermaphrodite	false fruit (pome)	Pl	FC	P	cited by Gustafson, 1939
70	Rosaceae	Prunus cerasifera Ehrh.	Rosidae	tree	hermaphrodite	drupe	Mo	FC	D	cited by Gustafson, 1939
71	Rosaceae	Prunus persica (L.) Batsch	Rosidae	tree	hermaphrodite	drupe	Mo	FC	D	cited by Gustafson, 1939
72	Rosaceae	Pyrus communis L.	Rosidae	tree	hermaphrodite	false fruit (pome)	Pl	FC	D	cited by Gustafson, 1939
73	Rosaceae	Rosa canina L.	Rosidae	shrub	hermaphrodite	false fruit	Pl	NFC	P	cited by Gustafson, 1939
74	Rutaceae	Casimiroa edulis La Llave & Lex.	Rosidae	tree	hermaphrodite	drupe	Pl	FC	D	cited by Gustafson, 1939
75	Rutaceae	Citrus aurantiifolia (Christm.) Swingle	Rosidae	tree	hermaphrodite	esperidio	Pl	FC	P	cited by Gustafson, 1939
76	Rutaceae	Citrus grandis Osbeck	Rosidae	tree	hermaphrodite	esperidio	Pl	FC	P	cited by Gustafson, 1939
77	Rutaceae	Citrus keraji Hort. ex Tanaka	Rosidae	tree	hermaphrodite	esperidio	Pl	FC	P	Yamamoto, 2002
78	Rutaceae	Citrus limon (L.) Burm.	Rosidae	tree	hermaphrodite	esperidio	Pl	FC	P	cited by Gustafson, 1939
79	Rutaceae	Citrus nobilis Lour.	Rosidae	tree	hermaphrodite	esperidio	Pl	FC	P	cited by Gustafson, 1939
80	Rutaceae	Citrus sinensis (L.) Osbeck	Rosidae	tree	hermaphrodite	esperidio	Pl	FC	P	cited by Gustafson, 1939
81	Rutaceae	Citrus x clementina Hort. ex Tan.	Rosidae	tree	hermaphrodite	esperidio	Pl	FC	P	Mesejo et al., 2013
82	Salicaceae	Salix cinerea L.	Basal Eudicot	tree	dioecious	capsule	Pl	W	P	Heslop-Harrison, 1924
83	Sapindaceae	Dodonaea viscosa Jacq.	Rosidae	tree	dioecious	capsule	Pl	NFC	D	cited by Gustafson, 1939
84	Saxifragaceae	Ribes spp.	Basal Eudicot	shrub	hermaphrodite	berry	Pl	FC	P	cited by Gustafson, 1939
85	Solanaceae	Capsicum annuum L.	Asteridae	annual herb	hermaphrodite	berry	Pl	FC	D	cited by Gustafson, 1939
86	Solanaceae	Nicotiana tabacum L.	Asteridae	annual herb	hermaphrodite	capsule	Pl	FC	P	cited by Gustafson, 1939
87	Solanaceae	Physalis ixocarpa Brot.	Asteridae	perennial herb	hermaphrodite	berry	Pl	FC	D	Mulato-Brito et al., 2007
88	Solanaceae	Solanum carolinense L.	Asteridae	perennial herb	hermaphrodite	berry	Pl	W	D	Solomon, 1980
89	Solanaceae	Solanum lycopersicum L.	Asteridae	annual herb	hermaphrodite	berry	Pl	FC	D	cited by Gustafson, 1939
90	Solanaceae	Solanum melongena L.	Asteridae	annual herb	hermaphrodite	berry	Pl	FC	D	cited by Gustafson, 1939
91	Solanaceae	Solanum muricatum Aiton	Asteridae	shrub	hermaphrodite	berry	Pl	FC	D	cited by Gustafson, 1939
92	Solanaceae	Solanum nigrum L.	Asteridae	annual herb	hermaphrodite	berry	Pl	FC	P	cited by Gustafson, 1939
93	Solanaceae	Solanum palustre L.	Asteridae	perennial herb	hermaphrodite	berry	Pl	W	D	Hermsen et al., 1979
94	Tamaricaceae	Tamarix dioica Roxb. ex Roth	Basal Eudicot	tree	monoecious	capsule	Pl	NFC	P	cited by Gustafson, 1939
95	Ulmaceae	Ulmus minor Mill.	Rosidae	tree	hermaphrodite	samara	Mo	W	P	Lopez-Almansa et al., 2003
96	Vitaceae	Vitis vinifera L.	Rosidae	tree	hermaphrodite	berry	Pl	FC	P	cited by Gustafson, 1939

## Sheet: References
References only cited in Supplemental Table 1 are listed below
Abraham K and Nair PG (1990) Vegetative and pseudogamous parthenocarpy in Dioscorea alata L. Journal of Root Crops 16(1): 58-60.
Ahmad M, Zaffar G, Habib M, Arshid A, Dar NA, Dar ZA (2014) Saffron (Crocus sativus L.) in the light of biotechnological approaches: A review. Scientific Research and Essays 9(2): 13-18.
Barcelos, E., Rios, S. D. A., Cunha, R. N., Lopes, R., Motoike, S. Y., Babiychuk, E., ... & Kushnir, S. (2015). Oil palm natural diversity and the potential for yield improvement. Frontiers in plant science, 6, 190.
Beever RE and Parkes SL (1996) Self-incompatibility in Cordyline australis (Asteliaceae). New Zealand journal of botany 34(1): 135-137.
Bernardo FA, Jessena CC, Ramirez CC (1961) Parthenocarpy and apomixis in Lansium domesticum Correa. Philippines Ag. Rev 44: 415-421.
Brown IR, Kennedy D, Williams DA (1982) The occurrence of natural hybrids between Betula pendula Roth. and B. pubescens Ehrh. Watsonia 14, 133-145.
Cano-Medrano R and Darnell RL (1997) Cell number and cell size in parthenocarpic vs. pollinated blueberry (Vaccinium ashei) fruits. Annals of Botany 80(4): 419-425.
Ebadi A, Rezaei M, Fatahi R (2010) Mechanism of seedlessness in Iranian seedless barberry (Berberis vulgaris L. var. asperma). Scientia horticulturae 125(3): 486-493.
Ehlenfeldt MK and Vorsa N (2007) Inheritance patterns of parthenocarpic fruit development in highbush blueberry (Vaccinium corymbosum L.). HortScience 42(5), 1127-1130.
Gansu SE, Henan SW, Hubei W, Hunan NW, Shaanxi S, Shanxi S, Sichuan E (2008) Acer griseum (Franchet) Pax. In: Flora of China, Missouri Botanical Garden (Ed.), 11: 516-551.
Griggs WH, Iwakiri BT (1973) Development of seeded and parthenocarpic fruits in mulberry (Morus rubra L.). Journal of Horticultural Science 48: 83–97.
Grundwag M (1975) Seed set in some Pistacia species (Anacardiaceae) after inter- and intraspecific pollination. Israel Journal of Botany 24: 205-211.
Hermsen JGT and Taylor LM (1979) Successful hybridization of non-tuberous Solanum etuberosum Lind. and tuber-bearing S. pinnatisectum Dun. Euphytica 28:1-7.
Heslop-Harrison JW (1924) Sex in the Salicacaceae and its modification by eriophyid mites and other influences. Brit J Exp Biol 1:445–472.
Jing- Hao H, Wei-Hong M, Guo-Lu L, Ling-Yuan Z, LY, Wei-Xing W, Zi-Jian C, Shou-Xing W (2010) Effects of low temperatures on sexual reproduction of ‘Tainong 1’ mango (Mangifera indica). Scientia Horticulturae 126: 109-119.
Lagerstedt HB (1977) The occurrence of blanks in the filbert (Corylus avellana L.) and possible causes. Econ. Bot. 31(2): 153–159.
Lenzi M, Matos JZD, Orth AI (2006) Morphological and reproductive variation of Aechmea lindenii (E. Morren) Baker var. lindenii (Bromeliaceae). Acta Botanica Brasilica 20(2): 487-500.
López-Almansa JC and Gil L (2003) Empty samara and parthenocarpy in Ulmus minor sl in Spain. Silvae Genetica 52(5-6): 241-243.
Mesejo C, Yuste R, Martínez‐Fuentes A, Reig C, Iglesias DJ, Primo‐Millo E, Agustí M (2013) Self‐pollination and parthenocarpic ability in developing ovaries of self‐incompatible Clementine mandarins (Citrus clementina). Physiologia Plantarum 148(1): 87-96.
Mizugami T, Kim JG, Beppu K, Fukuda T, Kataoka I (2007) Observation of parthenocarpy in Actinidia arguta selection 'Issai'. Acta horticulturae.
Mulato-Brito J, Peña-Lomelí A, Sahagún-Castellanos J, Villanueva-Verduzco C, de Jesús López-Reynoso J (2007) Self-Compatibility Inheritance in Tomatillo (Physalis ixocarpa Brot.). Vegetable Crops Research Bulletin 67: 17-24.
Nerson H (2002) Do muskmelons (Cucumis melo L.) set parthenocarpic fruits spontaneously?. The Journal of Horticultural Science and Biotechnology 77(5): 622-628.
Prakash N, Brown JF, Wang YH (1994) An embryological study of Kava, Piper methysticum. Australian Journal of Botany 42(2): 231-237.
Solomon BP (1980) Frumenta nundinella (Lepidoptera: Gelechiidae): life history and induction of host parthenocarpy. Environmental Entomology 9(6): 821-825.
Tian HQ and Ma DZ (1987) The embryological observation on a parthenocarpy's Zizyphus jujuba Mill. Acta bot. sin 29: 29-33.
Weiss J, Nerd A, Mizrahi Y (1993) Vegetative parthenocarpy in the cactus pear Opuntia ficus-indica (L.) Mill. Annals of Botany 72(6): 521-526.
Yamamoto M and Tominaga S (2002) Relationship between seedlessness of Keraji (Citrus keraji Hort. ex Tanaka) and female sterility and self-incompatibility. Journal of the Japanese Society for Horticultural Science 71(2): 183-186.
Yudanova SS, Maletskii SI, Poznyak SI, Maletskaya EI (2011) Fruit set variation associated with apozygotic reproduction in sugar beet Beta vulgaris L. Russian Journal of Genetics 47(5): 555-563.
